# Supplementary material for: Determination of Biological and Molecular Attributes Related to Polystyrene Microplastic-Induced Reproductive Toxicity and Its Reversibility in Male Mice
Source: Int J Environ Res Public Health. 2022 Oct 28;19(21):14093. doi: 10.3390/ijerph192114093 (PMC9656262; doi:10.3390/ijerph192114093)
Supplement: Supplementary file 1 [file ijerph-19-14093-s001.zip]

Archive with 1 entries (1 files):
- ijerph-1936701-supplementary.pdf
